# Supplementary material for: Combined Therapy Versus Fortified Anti-VEGF Monotherapy in Type C Polypoidal Choroidal Vasculopathy: Long-Term Outcomes and Exploratory Biomarker Insights
Source: Int J Mol Sci. 2026 Jan 26;27(3):1224. doi: 10.3390/ijms27031224 (PMC12897784; doi:10.3390/ijms27031224)
Supplement: Supplementary file 1 [file ijms-27-01224-s001.zip]

Archive with 1 entries (1 files):
- ijms-3960308-supplementary.pdf
